# Supplementary material for: CLL stereotyped B-cell receptor immunoglobulin sequences are recurrent in the B-cell repertoire of healthy individuals: Apparent lack of central and early peripheral tolerance censoring
Source: Front Oncol. 2023 Mar 17;13:1112879. doi: 10.3389/fonc.2023.1112879 (PMC10063922; doi:10.3389/fonc.2023.1112879)
Supplement: Supplementary file 7 [file Table_1.xlsx]

## Sheet: Cord Blood (CB)
	Total sequences	CLL-SLS	FREQUENCIES
CBSV18	69921	23	0.0328943
CBSV19	57871	9	0.0155518
CBSV20	81159	29	0.0357323
CBSV23	46006	29	0.0630353
CBSV24	46060	33	0.0716457
		123	0.0437719

## Sheet: Bone Marrow (BM)
SAMPLE	PRO	CLL-SLS	PRE	CLL-SLS	IMM	CLL-SLS	NAIVE	CLL-SLS	MEM	CLL-SLS	PC	CLL-LS		Total seq.	Total CLL-SLS	FREQUENCIES
BMSV 17	6745	6	50452	14	42295	1	41750	20	34642	12	9090	14		184974	67	0.0362213
BMSV 23	6260	1	49878	13	16898	4	81649	22	6987	4	9178	10		170850	54	0.0316067
BMSV 24	4052	0	17424	9	2168	4	39083	20	45655	17	25549	26		133931	76	0.0567456
BMSV 25	1531	2	13241	8	6610	5	30649	7	28608	15	12262	19		92901	56	0.0602792
BMSV 28	2271	2	23151	10	2928	1	11388	7	27438	9	29735	10		96911	39	0.0402431
BMSV 36	2409	0	20903	16	17196	2	45466	20	16737	4	5536	5		108247	47	0.0434192
BMMC3	5010	1	32850	1	52718	7	135770	56	17221	1	22061	0		265630	66	0.0248466
BMMC7	1914	1	126146	41	22463	10	52251	10	21601	1	775	0		225150	63	0.0279813
BMMC13	2127	0	19130	14	21469	1	11000	8	30671	0	3251	0		87648	23	0.0262413
BMMC14	7749	1	7470	5	24079	10	4268	1	0	0	2248	0		45814	17	0.0371066
BMMC16	1009	1	3193	2	3478	2	2619	0	10017	0	0	0		20316	5	0.0246111
		15		133		47		171		63		84	513		513	0.0372093
Normalized to 50000	PRO.	PRE	IMM	NAIVE	MEM	PC
BMSV 17	44.4774	13.8746	1.18217	23.9521	17.32	77.0077
BMSV 23	7.98722	13.0318	11.8357	13.4723	28.6246	54.4781
BMSV 24	0	25.8264	92.2509	25.5866	18.6179	50.8826
BMSV 25	65.3168	30.2092	37.8215	11.4196	26.2164	77.4751
BMSV 28	44.0335	21.5973	17.0765	30.7341	16.4006	16.8152
BMSV 36	0	38.272	5.81531	21.9945	11.9496	45.159
BMMC3	9.98004	1.52207	6.6391	20.6231	2.90343	0
BMMC7	26.1233	16.251	22.2588	9.56919	2.31471	0
BMMC13	0	36.5917	2.32894	36.3636	0	0
BMMC14	6.45245	33.4672	20.765	11.7151	0	0
BMMC16	49.554	31.3185	28.7522	0	0	0
SAMPLE	PRO	PRE	IMM	NAIVE	MEM	PC
BMSV 17	0.0889548	0.0277491	0.00236435	0.0479042	0.03464	0.154015
BMSV 23	0.0159744	0.0260636	0.0236714	0.0269446	0.0572492	0.108956
BMSV 24	0	0.0516529	0.184502	0.0511731	0.0372358	0.101765
BMSV 25	0.130634	0.0604184	0.075643	0.0228392	0.0524329	0.15495
BMSV 28	0.0880669	0.0431947	0.034153	0.0614682	0.0328012	0.0336304
BMSV 36	0	0.076544	0.0116306	0.0439889	0.0238991	0.0903179
BMMC3	0.0199601	0.00304414	0.0132782	0.0412462	0.00580686	0
BMMC7	0.0522466	0.032502	0.0445177	0.0191384	0.00462942	0
BMMC13	0	0.0731835	0.00465788	0.0727273	0	0
BMMC14	0.0129049	0.0669344	0.04153	0.0234302	0	0
BMMC16	0.099108	0.062637	0.0575043	0	0	0
	0.0461681	0.0476294	0.030895	0.0373509	0.0226086	0.0585123
	Outliers were identified and removed from the analysis

## Sheet: Peripheral Blood (PBMC)
SAMPLE	TRANS.	CLL-SLS	NAIVE	CLL-SLS	MZ	CLL-SLS	MEM. CS	CLL-SLS	DN	CLL-SLS		Total seq.	Total CLL-SLS	FREQUENCIES
B10	26298	16	31597	17	32962	77	25329	18	34618	10		150804	138	0.0915095
B11	29353	25	32390	21	31855	24	27695	12	20329	11		141622	93	0.0656678
B12	34544	18	31135	20	19929	12	18642	6	17772	1		122022	57	0.0467129
B16	18687	9	32073	12	34064	33	26042	8	27597	8		138463	70	0.050555
B17	32252	3	29633	12	32297	6	20733	16	21805	5		136720	42	0.0307197
B18	31149	6	28458	14	29796	87	23328	15	25039	9		137770	131	0.095086
B13	4680	12	26227	19	19022	22	18947	5	18649	6		87525	64	0.073122
B14	14581	14	26315	13	11194	17	22469	6	9171	5		83730	55	0.0656873
B20	26007	6	22786	8	19781	7	19450	3	19869	18		107893	42	0.0389275
B21	25586	15	19529	5	20901	5	19801	3	21831	2		107648	30	0.0278686
B23	33933	13	23170	5	31691	16	296	0	5942	1		95032	35	0.0368297
B24	24157	9	17614	14	28370	24	8949	2	24398	6		103488	55	0.0531463
B27	35870	16	18315	5	10535	3	6906	1	17984	5		89610	30	0.0334784
B29	18962	11	14579	9	30636	15	44693	1	28335	0		137205	36	0.0262381
B30	42292	25	49922	16	32880	32	12297	4	24903	9		162294	86	0.0529903
B31	28328	4	44681	17	30636	7	14579	4	18962	3		137186	35	0.0255128
													999	0.0508782
Normalized to 50000	TRANS.	NAIVE	MZ	MEM. CS	DN
B10	30.4206	26.9013	116.801	35.5324	14.4434
B11	42.5851	32.4174	37.6707	21.6646	27.0549
B12	26.0537	32.1182	30.1069	16.0927	2.81341
B16	24.0809	18.7073	48.4382	15.3598	14.4943
B17	4.65087	20.2477	9.28879	38.5858	11.4653
B18	9.63113	24.5977	145.993	32.1502	17.972
B13	128.205	36.2222	57.8278	13.1947	16.0867
B14	48.0077	24.7007	75.9335	13.3517	27.2598
B20	11.5354	17.5546	17.6937	7.71208	45.2967
B21	29.3129	12.8015	11.9612	7.57537	4.58064
B23	19.1554	10.7898	25.2438	0	8.41468
B24	18.6281	39.7411	42.2982	11.1744	12.2961
B27	22.3028	13.65	14.2383	7.24008	13.9012
B29	29.0054	30.8663	24.481	1.11874	0
B30	29.5564	16.025	48.6618	16.2641	18.0701
B31	7.06015	19.0237	11.4245	13.7184	7.91056
SAMPLE	TRANS.	NAIVE	MZ	MEM. CS	DN
B10	0.0608411	0.0538026	0.233602	0.0710648	0.0288867
B11	0.0851702	0.0648348	0.0753414	0.0433291	0.0541099
B12	0.0521075	0.0642364	0.0602138	0.0321854	0.00562683
B16	0.0481618	0.0374146	0.0968765	0.0307196	0.0289887
B17	0.00930175	0.0404954	0.0185776	0.0771717	0.0229305
B18	0.0192623	0.0491953	0.291986	0.0643004	0.0359439
B13	0.25641	0.0724444	0.115656	0.0263894	0.0321733
B14	0.0960154	0.0494015	0.151867	0.0267035	0.0545197
B20	0.0230707	0.0351093	0.0353875	0.0154242	0.0905934
B21	0.0586258	0.0256029	0.0239223	0.0151507	0.00916128
B23	0.0383108	0.0215796	0.0504875	0	0.0168294
B24	0.0372563	0.0794822	0.0845964	0.0223489	0.0245922
B27	0.0446055	0.0273	0.0284765	0.0144802	0.0278025
B29	0.0580108	0.0617326	0.048962	0.00223749	0
B30	0.0591128	0.03205	0.0973236	0.0325283	0.0361402
B31	0.0141203	0.0380475	0.0228489	0.0274367	0.0158211
	0.0469315	0.0470456	0.0762759	0.0313419	0.0302575
