# Supplementary material for: CLL stereotyped B-cell receptor immunoglobulin sequences are recurrent in the B-cell repertoire of healthy individuals: Apparent lack of central and early peripheral tolerance censoring
Source: Front Oncol. 2023 Mar 17;13:1112879. doi: 10.3389/fonc.2023.1112879 (PMC10063922; doi:10.3389/fonc.2023.1112879)
Supplement: Supplementary file 8 [file Table_2.xlsx]

## Sheet: Cord Blood (CB)
	Total sequences	CLL-SLS	FREQUENCIES
CBSV18	69921	470	0.672187
CBSV19	57871	331	0.571962
CBSV20	81159	726	0.89454
CBSV23	46006	1046	2.27362
CBSV24	46060	972	2.11029
		3545	1.30452

## Sheet: Bone Marrow (BM)
SAMPLE	PRO	CLL-SLS	PRE	CLL-SLS	IMM	CLL-SLS	NAIVE	CLL-SLS	MEM	CLL-SLS	PC	CLL-LS		Total seq.	Total CLL-SLS	FREQUENCIES
BMSV 17	6745	16	50452	233	42295	0	41750	406	34642	64	9090	38		184974	757	0.409247
BMSV 23	6260	31	49878	286	16898	75	81649	528	6987	29	9178	32		170850	981	0.574188
BMSV 24	4052	28	17424	127	2168	16	39083	343	45655	196	25549	187		133931	897	0.669748
BMSV 25	1531	1	13241	93	6610	43	30649	260	28608	125	12262	99		92901	621	0.668454
BMSV 28	2271	8	23151	108	2928	15	11388	83	27438	56	29735	283		96911	553	0.570627
BMSV 36	2409	13	20903	119	17196	0	45466	265	16737	36	5536	57		108247	490	0.452668
BMMC3	5010	3	32850	98	52718	235	135770	404	17221	48	22061	0		265630	788	0.296653
BMMC7	1914	8	126146	324	22463	147	52251	260	21601	1	775	0		225150	740	0.32867
BMMC13	2127	1	19130	43	21469	47	11000	80	30671	12	3251	0		87648	183	0.20879
BMMC14	7749	1	7470	6	24079	33	4268	53	0	7	2248	0		45814	100	0.218274
BMMC16	1009	0	3193	9	3478	20	2619	6	10017	0	0	0		20316	35	0.172278
															6145	0.415418
Normalized to 50000	PRO.	PRE	IMM	NAIVE	MEM	PC
BMSV 17	118.606	230.913	0	486.228	92.3734	209.021
BMSV 23	247.604	286.7	221.92	323.335	207.528	174.33
BMSV 24	345.508	364.44	369.004	438.81	214.653	365.963
BMSV 25	32.6584	351.182	325.265	424.157	218.47	403.686
BMSV 28	176.134	233.251	256.148	364.419	102.048	475.87
BMSV 36	269.822	284.648	0	291.427	107.546	514.812
BMMC3	29.9401	149.163	222.884	148.781	139.365	0
BMMC7	208.986	128.423	327.205	248.799	2.31471	0
BMMC13	23.5073	112.389	109.46	363.636	19.5625	0
BMMC14	6.45245	40.1606	68.5244	620.9	0	0
BMMC16	0	140.933	287.522	114.548	0	0
SAMPLE	PRO	PRE	IMM	NAIVE	MEM	PC
BMSV 17	0.237213	0.461825	0	0.972455	0.184747	0.418042
BMSV 23	0.495208	0.573399	0.44384	0.646671	0.415057	0.34866
BMSV 24	0.691017	0.72888	0.738007	0.877619	0.429307	0.731927
BMSV 25	0.0653168	0.702364	0.65053	0.848315	0.436941	0.807372
BMSV 28	0.352268	0.466503	0.512295	0.728837	0.204097	0.95174
BMSV 36	0.539643	0.569296	0	0.582853	0.215092	1.02962
BMMC3	0.0598802	0.298326	0.445768	0.297562	0.278729	0
BMMC7	0.417973	0.256845	0.654409	0.497598	0.00462942	0
BMMC13	0.0470146	0.224778	0.21892	0.727273	0.0391249	0
BMMC14	0.0129049	0.0803213	0.137049	1.2418	0	0
BMMC16	0	0.281867	0.575043	0.229095	0	0
	0.265312	0.422218	0.397806	0.695462	0.200702	0.389761

## Sheet: Peripheral Blood (PBMC)
SAMPLE	TRANS.	CLL-SLS	NAIVE	CLL-SLS	MZ	CLL-SLS	MEM. CS	CLL-SLS	DN	CLL-SLS		Total seq.	Total CLL-SLS	FREQUENCIES
B10	26298	278	31597	320	32962	331	25329	181	34618	270		150804	1380	0.915095
B11	29353	174	32390	243	31855	196	27695	77	20329	112		141622	802	0.566296
B12	34544	260	31135	203	19929	130	18642	72	17772	51		122022	716	0.586779
B16	18687	42	32073	213	34064	130	26042	80	27597	149		138463	614	0.44344
B17	32252	111	29633	184	32297	109	20733	77	21805	40		136720	521	0.381071
B18	31149	115	28458	298	29796	353	23328	100	25039	106		137770	972	0.705524
B13	4680	246	26227	239	19022	208	18947	92	18649	116		87525	901	1.02942
B14	14581	313	26315	256	11194	243	22469	109	9171	169		83730	1090	1.3018
B20	26007	166	22786	126	19781	114	19450	86	19869	129		107893	621	0.57557
B21	25586	234	19529	154	20901	111	19801	79	21831	119		107648	697	0.647481
B23	33933	205	23170	207	31691	111	296	60	5942	80		95032	663	0.69766
B24	24157	150	17614	147	28370	80	8949	20	24398	136		103488	533	0.515036
B27	35870	178	18315	135	10535	51	6906	36	17984	56		89610	456	0.508872
B29	18962	219	14579	236	30636	115	44693	38	28335	75		137205	683	0.497795
B30	42292	232	49922	211	32880	130	12297	39	24903	93		162294	705	0.434397
B31	28328	75	44681	130	30636	89	14579	20	18962	39		137186	353	0.257315
													11707	0.628972
Normalized to 50000	TRANS.	NAIVE	MZ	MEM. CS	DN
B10	528.557	506.377	502.093	357.298	389.971
B11	296.392	375.116	307.644	139.014	275.469
B12	376.332	326	326.158	193.112	143.484
B16	112.378	332.055	190.817	153.598	269.957
B17	172.082	310.465	168.746	185.694	91.7221
B18	184.597	523.579	592.361	214.335	211.67
B13	2628.21	455.637	546.735	242.782	311.009
B14	1073.31	486.415	1085.4	242.556	921.383
B20	319.145	276.486	288.155	221.08	324.626
B21	457.281	394.285	265.538	199.485	272.548
B23	302.066	446.698	175.129	10135.1	673.174
B24	310.469	417.282	140.994	111.744	278.711
B27	248.118	368.55	242.05	260.643	155.694
B29	577.471	809.383	187.688	42.5123	132.345
B30	274.284	211.33	197.689	158.575	186.724
B31	132.378	145.476	145.254	68.5918	102.837
SAMPLE	TRANS.	NAIVE	MZ	MEM. CS	DN
B10	1.05711	1.01275	1.00419	0.714596	0.779941
B11	0.592784	0.750232	0.615288	0.278029	0.550937
B12	0.752663	0.651999	0.652316	0.386225	0.286968
B16	0.224755	0.66411	0.381635	0.307196	0.539914
B17	0.344165	0.620929	0.337493	0.371389	0.183444
B18	0.369193	1.04716	1.18472	0.428669	0.42334
B13	5.25641	0.911275	1.09347	0.485565	0.622017
B14	2.14663	0.972829	2.17081	0.485113	1.84277
B20	0.63829	0.552971	0.576311	0.442159	0.649253
B21	0.914563	0.788571	0.531075	0.39897	0.545096
B23	0.604132	0.893397	0.350257	20.2703	1.34635
B24	0.620938	0.834563	0.281988	0.223489	0.557423
B27	0.496236	0.737101	0.484101	0.521286	0.311388
B29	1.15494	1.61877	0.375375	0.0850245	0.26469
B30	0.548567	0.422659	0.395377	0.317151	0.373449
B31	0.264756	0.290951	0.290508	0.137184	0.205675
	0.613078	0.798142	0.570274	0.372136	0.592665
