# Supplementary material for: CLL stereotyped B-cell receptor immunoglobulin sequences are recurrent in the B-cell repertoire of healthy individuals: Apparent lack of central and early peripheral tolerance censoring
Source: Front Oncol. 2023 Mar 17;13:1112879. doi: 10.3389/fonc.2023.1112879 (PMC10063922; doi:10.3389/fonc.2023.1112879)
Supplement: Supplementary file 9 [file Table_3.xlsx]

## Sheet: CLL patient
Subsets	%
SUB#1	15.9287
SUB#2	18.6962
SUB#4	6.48831
SUB#5	3.69004
SUB#6	6.02706
SUB#8	3.69004
SUB#8B	1.62977
SUB#10	2.12177
SUB#12	1.75277
SUB#14	1.66052
SUB#16	1.99877
SUB#31	1.93727
SUB#59	2.49077
#59#64B	1.90652
SUB#73	1.53752
SUB#77	3.16728
SUB#99	2.95203
SUB#111	1.50677
SUB#169	1.50677
SUB#188	1.69127
SUB#201	1.72202
SUB#252	1.62977
SUB#148B	3.72079
SUB#28A	1.50677
SUB#3C2	1.62977
SUB#3C3	2.33702
SUB#7C2	1.78352
SUB#7D3	1.62977
SUB#202	1.66052
	100

## Sheet: Standard only
Subsets	CB # of seq	CB %	BM # of seq	BM %	PBMC # of seq	PBMC %
SUB#1	7	5.69106	30	5.84795	42	4.2042
SUB#2	2	1.62602	22	4.2885	52	5.20521
SUB#4	0	0	6	1.16959	7	0.700701
SUB#5	4	3.25203	15	2.92398	30	3.003
SUB#6	0	0	2	0.389864	5	0.500501
SUB#8	2	1.62602	2	0.389864	9	0.900901
SUB#8B	5	4.06504	8	1.55945	9	0.900901
SUB#10	8	6.50407	3	0.584795	3	0.3003
SUB#12	1	0.813008	38	7.40741	26	2.6026
SUB#14	49	39.8374	63	12.2807	130	13.013
SUB#16	0	0	0	0	0	0
SUB#31	0	0	5	0.974659	12	1.2012
SUB#59	3	2.43902	27	5.26316	28	2.8028
SUB#64B	4	3.25203	31	6.04288	12	1.2012
SUB#73	16	13.0081	18	3.50877	109	10.9109
SUB#77	2	1.62602	14	2.72904	24	2.4024
SUB#99	0	0	0	0	5	0.500501
SUB#111	2	1.62602	0	0	3	0.3003
SUB#169	5	4.06504	17	3.31384	26	2.6026
SUB#188	0	0	2	0.389864	5	0.500501
SUB#201	0	0	2	0.389864	4	0.4004
SUB#252	0	0	1	0.194932	3	0.3003
SUB#148B	0	0	81	15.7895	258	25.8258
SUB#28A	3	2.43902	62	12.0858	60	6.00601
SUB#3C2	0	0	15	2.92398	12	1.2012
SUB#3C3	4	3.25203	0	0	36	3.6036
SUB#7C2	4	3.25203	24	4.67836	58	5.80581
SUB#7D3	0	0	0	0	0	0
SUB#202	2	1.62602	25	4.87329	31	3.1031
Tot# sequences	123		513		999

## Sheet: Satellites only
Subsets	CB # of seq	CB %	BM # of seq	BM %	PBMC # of seq	PBMC %
SUB#1	29	0.818054	199	3.23841	167	1.4265
SUB#2	267	7.53173	1073	17.4614	2236	19.0997
SUB#4	20	0.564175	49	0.797396	95	0.81148
SUB#5	97	2.73625	20	0.325468	416	3.55343
SUB#6	35	0.987306	64	1.0415	139	1.18732
SUB#8	95	2.67983	107	1.74125	198	1.6913
SUB#8B	149	4.2031	125	2.03417	242	2.06714
SUB#10	8	0.22567	2	0.0325468	0	0
SUB#12	308	8.68829	542	8.82018	781	6.67122
SUB#14	118	3.32863	23	0.374288	78	0.666268
SUB#16	0	0	0	0	0	0
SUB#31	331	9.33709	504	8.20179	858	7.32895
SUB#59	155	4.37236	172	2.79902	306	2.61382
SUB#64B	54	1.52327	260	4.23108	167	1.4265
SUB#73	433	12.2144	561	9.12937	1399	11.9501
SUB#77	480	13.5402	453	7.37185	598	5.10806
SUB#99	38	1.07193	183	2.97803	111	0.948151
SUB#111	67	1.88999	37	0.602116	107	0.913983
SUB#169	270	7.61636	793	12.9048	2471	21.107
SUB#188	10	0.282087	188	3.0594	214	1.82797
SUB#201	82	2.31312	69	1.12286	21	0.17938
SUB#252	41	1.15656	0	0	223	1.90484
SUB#148B	20	0.564175	26	0.423108	83	0.708978
SUB#28A	188	5.30324	36	0.585842	50	0.427095
SUB#3C2	0	0	357	5.8096	301	2.57111
SUB#3C3	82	2.31312	250	4.06835	233	1.99026
SUB#7C2	82	2.31312	3	0.0488202	5	0.0427095
SUB#7D3	0	0	0	0	0	0
SUB#202	86	2.42595	49	0.797396	208	1.77671
Tot# sequences	3545		6145		11707
